# Supplementary material for: In Vitro and In Vivo Study of Combined Effect of Some Algerian Medicinal Plants and Probiotics against Helicobacter pylori
Source: Microorganisms. 2023 May 8;11(5):1242. doi: 10.3390/microorganisms11051242 (PMC10224446; doi:10.3390/microorganisms11051242)
Supplement: Supplementary file 1 [file microorganisms-11-01242-s001.zip]

Archive with 1 entries (1 files):
- microorganisms-2339423-supplementary.pdf
